# Supplementary material for: Effects of Traditional Orchard Abandonment and Landscape Context on the Beneficial Arthropod Community in a Mediterranean Agroecosystem
Source: Insects. 2023 Mar 10;14(3):277. doi: 10.3390/insects14030277 (PMC10056667; doi:10.3390/insects14030277)
Supplement: Supplementary file 1 [file insects-14-00277-s001.zip]

Archive with 1 entries (1 files):
- insects-2229777-supplementary.pdf
